# Supplementary material for: Effects of Constant Flickering Light on Refractive Status, 5-HT and 5-HT2A Receptor in Guinea Pigs
Source: PLoS One. 2016 Dec 13;11(12):e0167902. doi: 10.1371/journal.pone.0167902 (PMC5154534; doi:10.1371/journal.pone.0167902)
Supplement: S1 Appendix — (ZIP) [file pone.0167902.s001.zip]

Archive with 5 entries (5 files):
- More  Immunofluorescence Results (FDM).tif
- More  Immunofluorescence Results (FLM).tif
- More Western Blot Results.tif
- Note for the“More Immunofluorescence Results (FLM)”.txt
- More  Immunofluorescence Results (control).tif
