# Supplementary material for: Effects of Constant Flickering Light on Refractive Status, 5-HT and 5-HT2A Receptor in Guinea Pigs
Source: PLoS One. 2016 Dec 13;11(12):e0167902. doi: 10.1371/journal.pone.0167902 (PMC5154534; doi:10.1371/journal.pone.0167902)
Supplement: S1 Appendix — (ZIP) [file pone.0167902.s001.zip › Note for the“More Immunofluorescence Results (FLM)”.txt]

In the FLM2��the slice was costained by the two different antibodies(the red stained was the 5-HT2AR,the green stained was the anti-NF-Kb,the blue stained was the nuclear)
